# Supplementary material for: A Pilot Three Arm Randomised Controlled Trial and Qualitative Study of Extracorporeal Shockwave Therapy for Diabetic Foot Ulcer Healing (SOLEFUL): A Study Protocol
Source: Int Wound J. 2025 Mar 30;22(4):e70176. doi: 10.1111/iwj.70176 (PMC11955253; doi:10.1111/iwj.70176)
Supplement: Supplementary file 1 — Appendix S1. [file IWJ-22-e70176-s001.zip]

Archive with 4 entries (3 files):
- IWJ70176-sup-0001-AppendixS1/
- IWJ70176-sup-0001-AppendixS1/CONSORT-extension-Pilot-and-Feasibility-Trials-Checklist SOLEFUL.doc
- IWJ70176-sup-0001-AppendixS1/COREQ checklist SOLEFUL.doc
- IWJ70176-sup-0001-AppendixS1/Fillable-SPIRIT-Outcomes-2022-Checklist-with-SPIRIT-2013 SOLEFUL.doc
